# Supplementary material for: The Central Fluid Percussion Brain Injury in a Gyrencephalic Pig Brain: Scalable Diffuse Injury and Tissue Viability for Glial Cell Immunolabeling following Long-Term Refrigerated Storage
Source: Biomedicines. 2023 Jun 10;11(6):1682. doi: 10.3390/biomedicines11061682 (PMC10295711; doi:10.3390/biomedicines11061682)
Supplement: Supplementary file 1 [file biomedicines-11-01682-s001.zip]

Archive with 1 entries (1 files):
- biomedicines-2427459-supplementary.pdf
